# Supplementary material for: Associations of polygenic risk scores for major depression and depression severity: an investigation of 105 623 individuals with 16 years follow-up
Source: Mol Psychiatry. 2025 Sep 17;31(3):1325–32. doi: 10.1038/s41380-025-03243-2 (PMC12916310; doi:10.1038/s41380-025-03243-2)
Supplement: Supplementary file 1 — Supplementary Tables 1-5 [file 41380_2025_3243_MOESM1_ESM.xlsx]

## Sheet: Table of content
Supplementary Table 1	Questionnaires used to identify self-report lifetime major depressive disorder
Supplementary Table 2	Questionnaires used for self-report measures related to depression
Supplementary Table 3	Regression estimates from associations between PRS for major psychiatric disorders and a diagnosis of depression, stratified on depression severity
Supplementary Table 4	Regression estimates from associations between PRS for major psychiatric disorders and self-report measures related to depression, stratified on depression severity
Supplementary Table 5	Regression estimates from associations between PRS for major depression and self-report measures related to depression, mulitvariable linear models with interaction terms

## Sheet: ST 1
Supplementary Table 1	Questionnaires used to identify self-report lifetime major depressive disorder
	Life Time History of Depression
	Have you ever experienced the following for a period of 2 weeks or more?
	1. Felt depressed, sad
	2. Had problems with appetite or eaten too much
	3. Been bothered by lack of energy
	4. Blamed yourself and felt worthless
	5. Had problems with concentration or had problems making decisions	1-No
	6. Had at least 3 of the problems named above simultaneously	2-Yes
	*Individuals answering yes to question 1 and 6 simultaneously were defined as having lifetime history of depression.

## Sheet: ST 2
Supplementary Table 2	Questionnaires used for self-report measures related to depression
	Selected items from Symptoms Checklist-25 (SCL-5)
	Have you been bothered by any of the following during the last two weeks?
	Feeling fearful
	Nervousness or shakiness inside	1-Not bothered
	Feeling hopeless about the future	2-A little bothered
	Felling blue	3-Quite bothered
	Worrying too much about things	4-Very bothered
	The Satisfaction with life scale (SWLS)
	Do you agree or disagree with the following statements?
		1-Disagree completely
		2- Disagree
	In most ways my life is close to my ideal	3- Disagree somewhat
	The conditions of my life are excellent	4- Don’t agree or disagree
	I am satisfied with my life	5- Agree somewhat
	So far I have gotten the important things I want in life	6- Agree
	If I could live my life over, I would change almost nothing	7- Agree completely
	Selected Items from The Rosenberg Self-Esteem Scale (RSES)
	How do you feel about yourself?
	I have a positive attitude toward myself	1-Agree completely
	I feel completely useless at times	2-Agree
	I feel that I do not have much to be proud about	3-Disagree
	I feel that I am a valuable person, as good as anyone else	4-Disagree completely
	Detailed description of original instruments with relevant references are found here: https://www.fhi.no/globalassets/dokumenterfiler/studier/den-norske-mor-far-og-barn--undersokelsenmoba/instrumentdokumentasjon/instrument-documentation-q1.pdf

## Sheet: ST 3
Supplementary Table 3 Regression estimates from associations between PRS for major psychiatric disorders and a diagnosis of depression, stratified on depression severity
		Total sample (N= 105 623)					Subsample (N= 104 040) without individuals with severe mental disorders
Severity group	PRS	OR	p	cluster robust p	cluster robust 95 % CI lower	cluster robust 95 % CI upper	OR	p	cluster robust p	cluster robust 95 % CI lower	cluster robust 95 % CI upper
Level of symptom severity
Mild MDD	MD	1.52814	1.39876e-85	1.56662e-84	1.4644	1.59466	1.51456	3.73886e-79	2.23451e-78	1.45029	1.58168
Moderate MDD	MD	1.66714	1.07669e-253	3.91239e-255	1.61908	1.71663	1.65044	5.59439e-226	2.30616e-228	1.60112	1.70127
Severe MDD	MD	1.79136	6.2855e-83	1.53954e-86	1.69062	1.89809	1.75384	1.59998e-61	8.14422e-67	1.6456	1.8692
Mild MDD	BIP	1.23103	1.96763e-22	1.36573e-21	1.17961	1.2847	1.21699	1.66172e-19	8.50277e-19	1.16523	1.27106
Moderate MDD	BIP	1.25331	1.1967e-53	3.67648e-53	1.21771	1.28994	1.2216	2.06357e-39	2.00057e-39	1.18568	1.25861
Severe MDD	BIP	1.44661	2.9441e-35	3.60636e-33	1.36198	1.5365	1.3849	2.5107e-22	2.79508e-21	1.29467	1.48142
Mild MDD	SCZ	1.15668	6.356e-12	1.38271e-11	1.10889	1.20654	1.15345	3.76612e-11	6.86914e-11	1.10503	1.20399
Moderate MDD	SCZ	1.17073	1.7344e-27	4.24393e-27	1.13767	1.20476	1.15194	7.51412e-21	1.70531e-20	1.11804	1.18686
Severe MDD	SCZ	1.34519	9.24916e-24	3.81426e-22	1.26679	1.42843	1.28661	3.36685e-14	8.17221e-14	1.20427	1.37457
Mild MDD	HEIGHT	0.938576	0.00395668	0.00479811	0.898126	0.980848	0.943944	0.010105	0.0116604	0.902564	0.987221
Moderate MDD	HEIGHT	0.949646	0.000611343	0.00066183	0.92182	0.978312	0.949463	0.000958663	0.0010582	0.920445	0.979395
Severe MDD	HEIGHT	0.989443	0.729429	0.736454	0.930137	1.05253	1.00941	0.786368	0.793433	0.941092	1.08268
Level of health care use
Primary care	MD	1.39749	0	0	1.37566	1.41966	1.38969	0	0	1.36779	1.41195
Outpatient care	MD	1.60459	0	1,99e-314	1.56601	1.64413	1.5915	1.7321e-285	3.2328e-287	1.55213	1.63186
Inpatient care	MD	1.84645	2.19067e-119	6.68721e-119	1.75332	1.94452	1.81797	1.07527e-91	3.09789e-92	1.7165	1.92543
Primary care	BIP	1.13319	5.01512e-58	2.56415e-57	1.11593	1.15072	1.12472	1.48013e-50	5.6937e-50	1.10743	1.14227
Outpatient care	BIP	1.24749	5.4798e-74	7.45181e-72	1.21772	1.27799	1.22255	7.33527e-58	1.24482e-56	1.19259	1.25327
Inpatient care	BIP	1.38604	2.69603e-36	9.12032e-35	1.31581	1.46001	1.32509	2.54351e-22	1.73195e-21	1.25051	1.40413
Primary care	SCZ	1.10965	7.67759e-41	5.69632e-41	1.0929	1.12665	1.10418	1.42592e-36	1.02808e-36	1.08737	1.12124
Outpatient care	SCZ	1.17066	3.4948e-39	6.51205e-38	1.14292	1.19908	1.16149	1.72129e-33	2.17953e-32	1.13309	1.1906
Inpatient care	SCZ	1.26885	2.16971e-20	3.86487e-20	1.20606	1.33492	1.18031	8.23193e-09	8.03418e-09	1.11567	1.24871
Primary care	HEIGHT	0.953357	2.8935e-09	3.36865e-09	0.938382	0.968572	0.954985	1.4046e-08	1.61542e-08	0.939846	0.970368
Outpatient care	HEIGHT	0.950606	5.09271e-05	6.16671e-05	0.927339	0.974457	0.951109	0.000101729	0.00012611	0.927046	0.975796
Inpatient care	HEIGHT	0.935885	0.0132912	0.0140362	0.887687	0.986699	0.946106	0.0641784	0.0635551	0.892322	1.00313

## Sheet: ST 4
Supplementary Table 4 Regression estimates from associations between PRS for major psychiatric disorders and self-report measures related to depression, stratified on depression severity
			Total sample (N= 105 623)					Follow-up sample (N= 104 040 ) without individuals with severe mental disorders
Severity group	Self-report measure	PRS	β	p	cluster robust p	cluster robust 95 % CI lower	cluster robust 95 % CI upper	β	p	cluster robust p	cluster robust 95 % CI lower	cluster robust 95 % CI upper
Level of symptom severity
No MDD	SCL-5	MD	0.0391358	1.49453e-56	5.71523e-57	0.0343177	0.043954	0.0386657	3.59976e-55	1.21202e-55	0.033847	0.0434843
Mild MDD	SCL-5	MD	0.146443	1.23675e-07	7.26176e-08	0.0932806	0.199606	0.146823	2.36398e-07	1.61315e-07	0.0920393	0.201606
Moderate MDD	SCL-5	MD	0.0967408	3.29995e-06	4.71311e-06	0.0553495	0.138132	0.0945977	1.15434e-05	1.33604e-05	0.0520487	0.137147
Severe MDD	SCL-5	MD	0.152818	0.00387246	0.00280386	0.0527016	0.252934	0.134994	0.0222891	0.0160379	0.025178	0.244811
No MDD	SWLS	MD	0.026999	8.99078e-16	5.72704e-16	0.0204634	0.0335346	0.0265091	3.07225e-15	1.80037e-15	0.0199786	0.0330397
Mild MDD	SWLS	MD	0.0892296	9.80141e-05	0.000150799	0.0431338	0.135325	0.0822334	0.000453356	0.000683694	0.0348141	0.129653
Moderate MDD	SWLS	MD	0.0743517	1.23712e-05	8.62303e-06	0.0416222	0.107081	0.075164	2.27947e-05	1.6568e-05	0.0409834	0.109345
Severe MDD	SWLS	MD	0.0781379	0.0443145	0.0392192	0.00386869	0.152407	0.0318911	0.472927	0.462201	-0.0532002	0.116982
No MDD	RSES	MD	0.0313521	2.7833e-21	1.87436e-21	0.0248937	0.0378105	0.0311845	4.98861e-21	3.26412e-21	0.0247213	0.0376477
Mild MDD	RSES	MD	0.0743926	0.00139964	0.0015033	0.0284858	0.1203	0.0648658	0.00617379	0.00552107	0.0190702	0.110661
Moderate MDD	RSES	MD	0.0660696	6.62876e-05	6.69276e-05	0.0336086	0.0985305	0.061074	0.000401012	0.000406151	0.027237	0.094911
Severe MDD	RSES	MD	0.116306	0.002209	0.00112159	0.0464411	0.186171	0.0868547	0.0417381	0.0313094	0.00780869	0.165901
No MDD	SCL-5	BIP	0.0207377	3.02524e-17	1.83983e-17	0.015959	0.0255165	0.0204582	8.34368e-17	5.0062e-17	0.0156781	0.0252383
Mild MDD	SCL-5	BIP	0.0495278	0.0679873	0.0671698	-0.00350462	0.10256	0.0456426	0.100091	0.100161	-0.00877661	0.100062
Moderate MDD	SCL-5	BIP	0.0370673	0.0698563	0.0742587	-0.00363419	0.0777688	0.0375359	0.0775107	0.0811912	-0.00465437	0.0797263
Severe MDD	SCL-5	BIP	0.0278896	0.577407	0.568671	-0.0680798	0.123859	0.0250753	0.649929	0.658679	-0.0862927	0.136443
No MDD	SWLS	BIP	0.000876637	0.792803	0.794335	-0.00571446	0.00746773	0.000426991	0.89827	0.898915	-0.0061611	0.00701508
Mild MDD	SWLS	BIP	0.0138274	0.537447	0.538296	-0.0302279	0.0578827	0.00408231	0.858394	0.859201	-0.0410413	0.049206
Moderate MDD	SWLS	BIP	0.00310084	0.852898	0.854783	-0.0301123	0.036314	-0.00287391	0.86953	0.871761	-0.0377753	0.0320274
Severe MDD	SWLS	BIP	-0.0459237	0.211002	0.200312	-0.11624	0.0243921	-0.0557299	0.179201	0.169673	-0.135312	0.0238521
No MDD	RSES	BIP	-0.00728243	0.0268749	0.0273743	-0.0137522	-0.000812642	-0.00756361	0.0216593	0.0221262	-0.0140422	-0.001085
Mild MDD	RSES	BIP	0.0266219	0.242545	0.243958	-0.0181721	0.0714159	0.0205018	0.374776	0.376246	-0.0249264	0.06593
Moderate MDD	RSES	BIP	-0.00670705	0.680348	0.680175	-0.038602	0.0251879	-0.0143801	0.397829	0.400013	-0.0478747	0.0191145
Severe MDD	RSES	BIP	-0.0415629	0.247657	0.248834	-0.112241	0.0291155	-0.0476583	0.232002	0.250233	-0.128954	0.0336374
No MDD	SCL-5	SCZ	0.0281778	1.04608e-30	3.22094e-30	0.023345	0.0330106	0.0280142	2.42297e-30	7.66427e-30	0.0231775	0.032851
Mild MDD	SCL-5	SCZ	0.0942523	0.000513352	0.000259487	0.0437296	0.144775	0.0902302	0.00114403	0.000677096	0.0382403	0.14222
Moderate MDD	SCL-5	SCZ	0.0307116	0.129919	0.145219	-0.0106157	0.0720389	0.0213789	0.307208	0.32345	-0.0210642	0.063822
Severe MDD	SCL-5	SCZ	0.0478843	0.325268	0.29819	-0.0423825	0.138151	0.0314821	0.564759	0.524123	-0.065474	0.128438
No MDD	SWLS	SCZ	0.0150461	6.03492e-06	6.37068e-06	0.00851306	0.0215791	0.0145835	1.16819e-05	1.19644e-05	0.00805536	0.0211116
Mild MDD	SWLS	SCZ	0.0107317	0.632484	0.62311	-0.0320842	0.0535476	0.00768281	0.737126	0.729891	-0.0359474	0.051313
Moderate MDD	SWLS	SCZ	0.00850502	0.608083	0.613436	-0.0244981	0.0415082	-0.00143147	0.933775	0.935023	-0.0358517	0.0329888
Severe MDD	SWLS	SCZ	0.0179813	0.614684	0.590175	-0.0475042	0.0834668	0.0125385	0.760199	0.73562	-0.0603157	0.0853927
No MDD	RSES	SCZ	0.00324581	0.322131	0.320935	-0.00316376	0.00965539	0.00321912	0.326578	0.325269	-0.00319492	0.00963317
Mild MDD	RSES	SCZ	0.0275043	0.227642	0.231305	-0.0175425	0.0725511	0.0175647	0.447184	0.449478	-0.0279718	0.0631012
Moderate MDD	RSES	SCZ	-0.0180555	0.263415	0.261858	-0.0495992	0.0134883	-0.0230867	0.167961	0.168358	-0.0559386	0.00976529
Severe MDD	RSES	SCZ	-0.000368087	0.991604	0.991445	-0.0677034	0.0669672	0.0196008	0.619515	0.614384	-0.0567239	0.0959255
No MDD	SCL-5	HEIGHT	5.55657e-05	0.982543	0.982764	-0.00498566	0.00509679	3.2896e-05	0.989672	0.989809	-0.00501486	0.00508065
Mild MDD	SCL-5	HEIGHT	0.0378004	0.176487	0.192555	-0.0190692	0.0946701	0.0448711	0.117462	0.133132	-0.0136968	0.103439
Moderate MDD	SCL-5	HEIGHT	-0.0065328	0.757112	0.76235	-0.0488822	0.0358166	-0.00301223	0.890281	0.893269	-0.047024	0.0409995
Severe MDD	SCL-5	HEIGHT	-0.0971624	0.0594931	0.0330305	-0.186483	-0.00784154	-0.0986937	0.0790148	0.05254	-0.198473	0.00108565
No MDD	SWLS	HEIGHT	-0.00373983	0.278452	0.276942	-0.0104818	0.00300218	-0.00361985	0.294549	0.293124	-0.0103685	0.00312884
Mild MDD	SWLS	HEIGHT	0.00587409	0.79931	0.790226	-0.0374224	0.0491706	0.00649323	0.783449	0.773691	-0.0377834	0.0507699
Moderate MDD	SWLS	HEIGHT	-0.036048	0.0368565	0.0373761	-0.0699884	-0.00210773	-0.0339799	0.0585183	0.0609513	-0.069522	0.0015622
Severe MDD	SWLS	HEIGHT	-0.0323814	0.392262	0.384353	-0.105387	0.0406244	-0.0131434	0.755728	0.757027	-0.0964915	0.0702046
No MDD	RSES	HEIGHT	-0.00478953	0.159171	0.159586	-0.011464	0.00188491	-0.00463247	0.173787	0.174007	-0.0113113	0.0020464
Mild MDD	RSES	HEIGHT	-0.00957004	0.683519	0.680911	-0.0552007	0.0360606	-0.00376188	0.874692	0.872448	-0.0497055	0.0421817
Moderate MDD	RSES	HEIGHT	-0.0169855	0.312417	0.308326	-0.0496683	0.0156974	-0.0185001	0.289414	0.285342	-0.0524432	0.0154429
Severe MDD	RSES	HEIGHT	-0.0114532	0.75733	0.747929	-0.0813588	0.0584524	0.00375518	0.926308	0.924395	-0.0738821	0.0813925
Level of health care use
Primary care	SCL-5	MD	0.10784	9.59382e-41	4.00499e-40	0.0919287	0.123752	0.100831	7.0393e-36	1.74328e-35	0.084961	0.1167
Outpatient care	SCL-5	MD	0.116409	1.04172e-12	2.85011e-12	0.0837902	0.149027	0.118002	2.86211e-12	5.78764e-12	0.084458	0.151546
Inpatient care	SCL-5	MD	0.166249	0.000119173	6.19574e-05	0.0850535	0.247445	0.12666	0.00699622	0.00396181	0.0405752	0.212745
Primary care	SWLS	MD	0.0691769	6.35367e-22	1.91806e-21	0.0549323	0.0834215	0.0652806	2.06825e-19	4.1048e-19	0.0509714	0.0795899
Outpatient care	SWLS	MD	0.081255	1.55382e-09	1.21193e-09	0.0550827	0.107427	0.0800354	9.44845e-09	8.5385e-09	0.0528163	0.107254
Inpatient care	SWLS	MD	0.100094	0.00202935	0.00172586	0.0375515	0.162637	0.0657204	0.0690816	0.0651877	-0.00414037	0.135581
Primary care	RSES	MD	0.0649447	1.07571e-20	1.38146e-20	0.0512724	0.0786169	0.0606802	4.85051e-18	5.34781e-18	0.0469349	0.0744256
Outpatient care	RSES	MD	0.0633021	1.79125e-06	1.50996e-06	0.037523	0.0890813	0.0585456	1.8887e-05	1.73412e-05	0.0318524	0.0852389
Inpatient care	RSES	MD	0.156203	7.26144e-07	6.24252e-07	0.0949764	0.217429	0.118748	0.000653825	0.000546576	0.0515294	0.185966
Primary care	SCL-5	BIP	0.0441724	2.93636e-08	6.70734e-08	0.0281407	0.0602041	0.0401579	4.62119e-07	8.70883e-07	0.0241599	0.0561558
Outpatient care	SCL-5	BIP	0.0324625	0.0417964	0.0419164	0.00118727	0.0637377	0.0326815	0.0477813	0.0485446	0.000208908	0.0651541
Inpatient care	SCL-5	BIP	0.0450119	0.28523	0.294013	-0.0390969	0.129121	0.00642466	0.888181	0.894192	-0.0883244	0.101174
Primary care	SWLS	BIP	0.0133224	0.0603251	0.0640187	-0.000776325	0.0274211	0.00992332	0.165394	0.171639	-0.00430519	0.0241518
Outpatient care	SWLS	BIP	0.00362717	0.782355	0.784307	-0.022349	0.0296033	-0.00155892	0.908879	0.910278	-0.0286763	0.0255585
Inpatient care	SWLS	BIP	-0.0156418	0.620593	0.613097	-0.0763051	0.0450216	-0.040005	0.254894	0.247725	-0.107873	0.0278627
Primary care	RSES	BIP	-0.0067209	0.32786	0.324855	-0.020101	0.00665922	-0.00907132	0.189902	0.186713	-0.0225372	0.00439455
Outpatient care	RSES	BIP	-0.00251505	0.84576	0.84552	-0.0278181	0.022788	-0.00681379	0.610138	0.61169	-0.0331233	0.0194957
Inpatient care	RSES	BIP	-0.031488	0.306388	0.309023	-0.0921827	0.0292066	-0.0633581	0.0616623	0.0709643	-0.132137	0.0054206
Primary care	SCL-5	SCZ	0.0689142	1.01128e-17	3.46215e-17	0.052903	0.0849255	0.0679047	2.76327e-17	8.30195e-17	0.0519329	0.0838764
Outpatient care	SCL-5	SCZ	0.0462533	0.00327817	0.0036033	0.0151151	0.0773915	0.0408677	0.0118378	0.012294	0.00887656	0.0728589
Inpatient care	SCL-5	SCZ	0.0500938	0.237754	0.244971	-0.0343864	0.134574	0.0169925	0.712614	0.711319	-0.0730667	0.107052
Primary care	SWLS	SCZ	0.0323161	6.36607e-06	6.79546e-06	0.0182434	0.0463888	0.0305438	2.29678e-05	2.36866e-05	0.0163834	0.0447042
Outpatient care	SWLS	SCZ	0.00976912	0.450717	0.457393	-0.0159984	0.0355367	0.00373552	0.780344	0.784228	-0.0230068	0.0304779
Inpatient care	SWLS	SCZ	0.0416641	0.190479	0.181609	-0.0194872	0.102815	0.028933	0.414805	0.404515	-0.0391387	0.0970047
Primary care	RSES	SCZ	0.00939113	0.175689	0.171396	-0.00406668	0.0228489	0.00905579	0.194481	0.190492	-0.00450246	0.022614
Outpatient care	RSES	SCZ	-0.00400935	0.753253	0.756306	-0.029334	0.0213152	-0.0105675	0.421348	0.427604	-0.0366791	0.015544
Inpatient care	RSES	SCZ	-0.00383221	0.901673	0.900208	-0.0637656	0.0561012	-0.00427872	0.900597	0.901461	-0.0720616	0.0635042
Primary care	SCL-5	HEIGHT	-0.00776355	0.349363	0.362437	-0.0244718	0.00894475	-0.00226654	0.784298	0.78875	-0.0188472	0.0143141
Outpatient care	SCL-5	HEIGHT	0.00266123	0.871921	0.871707	-0.0296413	0.0349638	0.00331855	0.845076	0.846187	-0.0302151	0.0368522
Inpatient care	SCL-5	HEIGHT	-0.0360665	0.415009	0.417556	-0.123309	0.0511762	0.00530804	0.912834	0.915255	-0.0925335	0.10315
Primary care	SWLS	HEIGHT	-0.013086	0.0763551	0.0773482	-0.027607	0.00143504	-0.0117311	0.114573	0.116935	-0.0263971	0.0029349
Outpatient care	SWLS	HEIGHT	-0.0265634	0.0505758	0.0461193	-0.0526694	-0.000457456	-0.0221187	0.114292	0.109067	-0.0491743	0.00493678
Inpatient care	SWLS	HEIGHT	0.0100958	0.761008	0.763465	-0.055697	0.0758887	0.0229493	0.538338	0.555604	-0.0534208	0.0993193
Primary care	RSES	HEIGHT	-0.00997336	0.163127	0.158817	-0.0238463	0.00389958	-0.00386133	0.591326	0.587446	-0.0178112	0.0100885
Outpatient care	RSES	HEIGHT	-0.00755971	0.57208	0.563684	-0.0332247	0.0181052	-0.00532152	0.698603	0.692299	-0.0316807	0.0210376
Inpatient care	RSES	HEIGHT	-0.0289974	0.369888	0.371647	-0.0926441	0.0346493	-0.0241548	0.502279	0.504349	-0.095111	0.0468014

## Sheet: ST 5
Supplementary Table 5 Regression estimates from associations between PRS for major depression and self-report measures related to depression, mulitvariable linear models with interaction terms
		Total sample (N= 105 623)					Follow-up sample (N= 104 040) without individuals with severe mental disorders
Multivariate linear model	Interaction term	β	p	cluster robust p	cluster robust 95 % CI lower	cluster robust 95 % CI upper	β	p	cluster robust p	cluster robust 95 % CI lower	cluster robust 95 % CI upper
Column1	Column2	Column3	Column4	Column5	Column6	Column7	Column8	Column9	Column10	Column11	Column12
Level of symptom severity
SCL-5 ~ PRS MD All severitylevels vs No MDD	PRS MD:severitylevelMild MDD	0.112961	9.74028e-12	3.90721e-05	0.0591325	0.166789	0.112843	1.30827e-11	6.57629e-05	0.0574301	0.168257
SCL-5 ~ PRS MD All severitylevels vs No MDD	PRS MD:severitylevelModerate MDD	0.0602179	1.28708e-07	0.00442083	0.0187547	0.101681	0.058044	6.70164e-07	0.00742271	0.0155517	0.100536
SCL-5 ~ PRS MD All severitylevels vs No MDD	PRS MD:severitylevelSevere MDD	0.132846	2.02409e-08	0.00873595	0.0335518	0.23214	0.116482	1.29393e-05	0.0360903	0.0075554	0.225408
SCL-5 ~ PRS MD Moderate and Severe MDD vs Mild MDD	PRS MD:severitylevelModerate MDD	-0.0536253	0.146017	0.120342	-0.121291	0.0140405	-0.0554212	0.139148	0.118716	-0.125046	0.0142039
SCL-5 ~ PRS MD Moderate and Severe MDD vs Mild MDD	PRS MD:severitylevelSevere MDD	0.0171524	0.749013	0.765202	-0.0954239	0.129729	0.00223173	0.969655	0.971406	-0.11981	0.124274
SCL-5 ~ PRS MD Severe MDD vs Moderate MDD	PRS MD:severitylevelSevere MDD	0.0711744	0.15743	0.192954	-0.0359858	0.178334	0.0578623	0.301638	0.331735	-0.0589927	0.174717
SWLS ~ PRS MD All severitylevels vs No MDD	PRS MD:severitylevelMild MDD	0.0647969	0.00092001	0.00566312	0.0188941	0.1107	0.0571849	0.00410211	0.0176725	0.0099419	0.104428
SWLS ~ PRS MD All severitylevels vs No MDD	PRS MD:severitylevelModerate MDD	0.0491016	0.000259782	0.00377523	0.015875	0.0823282	0.0511424	0.000247995	0.00381276	0.0164977	0.0857872
SWLS ~ PRS MD All severitylevels vs No MDD	PRS MD:severitylevelSevere MDD	0.0595219	0.032992	0.109363	-0.013343	0.132387	0.0173497	0.586723	0.681976	-0.0656365	0.100336
SWLS ~ PRS MD Moderate and Severe MDD vs Mild MDD	PRS MD:severitylevelModerate MDD	-0.0154529	0.603047	0.588707	-0.0714722	0.0405663	-0.00609774	0.841473	0.836611	-0.064056	0.0518605
SWLS ~ PRS MD Moderate and Severe MDD vs Mild MDD	PRS MD:severitylevelSevere MDD	-0.00587403	0.891818	0.893232	-0.0916624	0.0799143	-0.0411696	0.388429	0.397869	-0.136622	0.0542829
SWLS ~ PRS MD Severe MDD vs Moderate MDD	PRS MD:severitylevelSevere MDD	0.00858606	0.830949	0.833353	-0.0714071	0.0885792	-0.0363647	0.422316	0.429677	-0.126626	0.0538966
RSES ~ PRS MD All severitylevels vs No MDD	PRS MD:severitylevelMild MDD	0.0513496	0.00772033	0.029593	0.00508744	0.0976117	0.0407236	0.038053	0.0828439	-0.00529586	0.086743
RSES ~ PRS MD All severitylevels vs No MDD	PRS MD:severitylevelModerate MDD	0.0397751	0.00268776	0.0181577	0.00677569	0.0727745	0.0351759	0.0105363	0.044537	0.000858622	0.0694931
RSES ~ PRS MD All severitylevels vs No MDD	PRS MD:severitylevelSevere MDD	0.100152	0.000273438	0.00450883	0.0310395	0.169264	0.0723033	0.0215112	0.0736492	-0.00691919	0.151526
RSES ~ PRS MD Moderate and Severe MDD vs Mild MDD	PRS MD:severitylevelModerate MDD	-0.0117372	0.688179	0.68212	-0.0679104	0.0444359	-0.00512633	0.86376	0.859777	-0.0620081	0.0517554
RSES ~ PRS MD Moderate and Severe MDD vs Mild MDD	PRS MD:severitylevelSevere MDD	0.0464944	0.27406	0.269928	-0.0361122	0.129101	0.0297617	0.524609	0.521052	-0.0611466	0.12067
RSES ~ PRS MD Severe MDD vs Moderate MDD	PRS MD:severitylevelSevere MDD	0.0562798	0.150964	0.145524	-0.0195099	0.132069	0.0330732	0.4518	0.447125	-0.052207	0.118353
Level of health care use
SCL-5 ~ PRS MD All treatmentlevels vs No MDD	PRS MD:treatmentlevelPrimary care	0.0692916	4.94342e-24	2.39134e-16	0.0527333	0.0858499	0.0627151	3.01753e-20	9.41579e-14	0.0462154	0.0792149
SCL-5 ~ PRS MD All treatmentlevels vs No MDD	PRS MD:treatmentlevelOutpatient care	0.0791986	2.39835e-13	2.14164e-06	0.0464489	0.111948	0.0803673	2.72885e-13	2.82212e-06	0.0467354	0.113999
SCL-5 ~ PRS MD All treatmentlevels vs No MDD	PRS MD:treatmentlevelInpatient care	0.13867	2.3558e-09	0.000834836	0.0573215	0.220018	0.100189	9.52808e-05	0.0234044	0.0135607	0.186817
SCL-5 ~ PRS MD Inpatient and Outpatient vs Primary care	PRS MD:treatmentlevelOutpatient care	0.00795247	0.639715	0.666277	-0.0281901	0.0440951	0.0157602	0.360942	0.402825	-0.0211639	0.0526843
SCL-5 ~ PRS MD Inpatient and Outpatient vs Primary care	PRS MD:treatmentlevelInpatient care	0.0652032	0.054888	0.121757	-0.017383	0.147789	0.0337073	0.367954	0.451515	-0.0540434	0.121458
SCL-5 ~ PRS MD Inpatient vs Outpatient care	PRS MD:treatmentlevelInpatient care	0.0565164	0.167283	0.204394	-0.0307689	0.143802	0.0165646	0.712329	0.725489	-0.0759062	0.109035
SWLS ~ PRS MD All treatmentlevels vs No MDD	PRS MD:treatmentlevelPrimary care	0.0424802	6.60248e-09	9.44519e-08	0.0268809	0.0580795	0.0392331	9.78112e-08	9.05143e-07	0.0235767	0.0548895
SWLS ~ PRS MD All treatmentlevels vs No MDD	PRS MD:treatmentlevelOutpatient care	0.056284	1.11202e-06	3.85728e-05	0.0294825	0.0830854	0.0556203	2.9475e-06	8.7414e-05	0.0278335	0.0834071
SWLS ~ PRS MD All treatmentlevels vs No MDD	PRS MD:treatmentlevelInpatient care	0.0802878	0.00121661	0.011862	0.0177495	0.142826	0.0474565	0.0875489	0.185685	-0.0228245	0.117738
SWLS ~ PRS MD Inpatient and Outpatient vs Primary care	PRS MD:treatmentlevelOutpatient care	0.0136155	0.352143	0.368627	-0.0160676	0.0432986	0.0161595	0.281702	0.301011	-0.0144638	0.0467828
SWLS ~ PRS MD Inpatient and Outpatient vs Primary care	PRS MD:treatmentlevelInpatient care	0.0375397	0.199418	0.24758	-0.0260953	0.101175	0.00795421	0.807106	0.826838	-0.0633133	0.0792217
SWLS ~ PRS MD Inpatient vs Outpatient care	PRS MD:treatmentlevelInpatient care	0.0244179	0.461021	0.477807	-0.0430096	0.0918455	-0.00789259	0.829647	0.836642	-0.0829242	0.0671391
RSES ~ PRS MD All treatmentlevels vs No MDD	PRS MD:treatmentlevelPrimary care	0.0329945	4.36341e-06	1.70419e-05	0.0179577	0.0480313	0.028834	6.44112e-05	0.000182258	0.0137335	0.0439345
RSES ~ PRS MD All treatmentlevels vs No MDD	PRS MD:treatmentlevelOutpatient care	0.0372091	0.00102791	0.00577196	0.0107904	0.0636278	0.0323362	0.00557312	0.0201491	0.00506014	0.0596122
RSES ~ PRS MD All treatmentlevels vs No MDD	PRS MD:treatmentlevelInpatient care	0.13394	3.76597e-08	1.92948e-05	0.0725042	0.195376	0.0990014	0.000277847	0.0045881	0.0305486	0.167454
RSES ~ PRS MD Inpatient and Outpatient vs Primary care	PRS MD:treatmentlevelOutpatient care	0.00266837	0.8514	0.856761	-0.0263072	0.031644	0.00188172	0.897306	0.90153	-0.0279272	0.0316907
RSES ~ PRS MD Inpatient and Outpatient vs Primary care	PRS MD:treatmentlevelInpatient care	0.0977613	0.000597341	0.00215676	0.035305	0.160218	0.0673005	0.0334291	0.0568758	-0.00196868	0.13657
RSES ~ PRS MD Inpatient vs Outpatient care	PRS MD:treatmentlevelInpatient care	0.0954125	0.00337403	0.00469008	0.0292837	0.161541	0.0653979	0.0685995	0.0783231	-0.00741112	0.138207
